# Supplementary material for: Post-COVID-19 Epidemiology of Viral Infections in Adults Hospitalized with Acute Respiratory Syndromes in Palermo, South of Italy
Source: Pathogens. 2025 Oct 2;14(10):997. doi: 10.3390/pathogens14100997 (PMC12567287; doi:10.3390/pathogens14100997)
Supplement: Supplementary file 1 [file pathogens-14-00997-s001.zip]

Archive with 1 entries (1 files):
- pathogens-3801584-supplementary.pdf
